# Supplementary material for: Markers of Mitochondrial Function and DNA Repair Associated with Physical Function in Centenarians
Source: Biomolecules. 2024 Jul 26;14(8):909. doi: 10.3390/biom14080909 (PMC11353237; doi:10.3390/biom14080909)
Supplement: Supplementary file 1 [file biomolecules-14-00909-s001.zip]

Archive with 1 entries (1 files):
- biomolecules-3081047-supplementary.pdf
